# Supplementary material for: A new species of Procambarus (Decapoda, Cambaridae) from the State of Querétaro, Mexico
Source: Zookeys. 2021 Jul 6;1048:1–21. doi: 10.3897/zookeys.1048.57493 (PMC8277657; doi:10.3897/zookeys.1048.57493)
Supplement: XML Treatment for Procambarus xihui [file zookeys.1048.57493-treatment1.xml]

<!DOCTYPE tp:taxon-treatment
  PUBLIC "-//TaxonX//DTD Taxonomic Treatment Publishing DTD v0 20100105//EN" "tax-treatment-NSO.dtd">
<tp:taxon-treatment xmlns:tp="http://www.plazi.org/taxpub"><tp:treatment-meta><kwd-group><label>Taxon classification</label><kwd><named-content xmlns:xlink="http://www.w3.org/1999/xlink" content-type="kingdom">Animalia</named-content></kwd><kwd><named-content xmlns:xlink="http://www.w3.org/1999/xlink" content-type="order">Decapoda</named-content></kwd><kwd><named-content xmlns:xlink="http://www.w3.org/1999/xlink" content-type="family">Cambaridae</named-content></kwd></kwd-group><mixed-citation publication-type="journal"><person-group><name><surname>Pedraza-Lara</surname><given-names>Carlos</given-names></name><name><surname>Gutiérrez-Yurrita</surname><given-names>Pedro Joaquín</given-names></name><name><surname>Jesus-Bonilla</surname><given-names>Vladimir Salvador De</given-names></name></person-group><article-title>A new species of <italic><tp:taxon-name><tp:taxon-name-part taxon-name-part-type="genus" reg="Procambarus">Procambarus</tp:taxon-name-part></tp:taxon-name></italic> (<tp:taxon-name><tp:taxon-name-part taxon-name-part-type="order">Decapoda</tp:taxon-name-part></tp:taxon-name>, <tp:taxon-name><tp:taxon-name-part taxon-name-part-type="family">Cambaridae</tp:taxon-name-part></tp:taxon-name>) from the State of Querétaro, Mexico</article-title><source>Zookeys</source><day>06</day><month>7</month><year>2021</year><volume>1048</volume><fpage>1</fpage><lpage>21</lpage><pub-id pub-id-type="doi">10.3897/zookeys.1048.57493</pub-id></mixed-citation></tp:treatment-meta><tp:nomenclature><tp:taxon-name><object-id xmlns:xlink="http://www.w3.org/1999/xlink" content-type="arpha" xlink:type="simple">0E5B74BC-5332-5728-BA98-561A1D793372</object-id>
                <tp:taxon-name-part taxon-name-part-type="genus" reg="Procambarus">Procambarus</tp:taxon-name-part>
                <tp:taxon-name-part taxon-name-part-type="species" reg="xihui">xihui</tp:taxon-name-part>
                <object-id xmlns:xlink="http://www.w3.org/1999/xlink" content-type="zoobank" xlink:type="simple">http://zoobank.org/DCFCDB8F-896F-4071-8CB6-12D6241FE9DB</object-id>
              </tp:taxon-name><tp:taxon-status xmlns:xlink="http://www.w3.org/1999/xlink" xlink:type="simple">sp. nov.</tp:taxon-status><xref ref-type="fig" rid="F3">Figures 3</xref><xref ref-type="fig" rid="F4">, 4</xref><xref ref-type="table" rid="T2">, Table 2</xref></tp:nomenclature><tp:treatment-sec sec-type="material" id="SECID0EQNBG"><title>Material examined.</title><p><bold><italic>Holotype:</italic></bold> male from I (<named-content xmlns:xlink="http://www.w3.org/1999/xlink" content-type="dwc:institutional_code" xlink:type="simple">CNCR</named-content> 35721), <named-content xmlns:xlink="http://www.w3.org/1999/xlink" content-type="dwc:verbatimCoordinates" xlink:type="simple"><named-content content-type="geo-json" specific-use="{&#34;type&#34;:&#34;Point&#34;,&#34;coordinates&#34;:[-99.285100,21.142467]}" id="NCID0EGOBG" xlink:type="simple">21°8.548'N, 99°17.106'W</named-content></named-content>, ca 1210 m; stream Los Álamos, Yerbabuena, Jalpan de Serra, Querétaro State, Mexico. A small headwater first-magnitude stream, which keep water in shallow ponds along the year. leg. Heriberto Pedraza Rodríguez, Patricia Ornelas-García, Carlos Pedraza-Lara, Ma. Guadalupe Lara Zúñiga, Guadalupe Gracia, Regina Pedraza Lara, May 22, 2019. <bold><italic>Allotype</italic></bold>: female (<named-content xmlns:xlink="http://www.w3.org/1999/xlink" content-type="dwc:institutional_code" xlink:type="simple">CNCR</named-content> 35723), same data as holotype. <bold><italic>Morphotype</italic></bold>: male (<named-content xmlns:xlink="http://www.w3.org/1999/xlink" content-type="dwc:institutional_code" xlink:type="simple">CNCR</named-content> 35722), same data as holotype.</p></tp:treatment-sec><tp:treatment-sec sec-type="diagnosis" id="SECID0EBPBG"><title>Diagnosis.</title><p>Body pigmented, eyes well developed. Rostrum lanceolate, concave, without lateral spines; antennal scale width 0.50–0.54 × in its length; areola of moderate width (0.22–0.23 × wide in length) with 2–4 large punctations in narrowest part; cervical spine absent, single, shallow branchiostegal spine; chela shorter than cephalothorax length, long and thin, length 0.87–0.89 × the length of cephalothorax and 0.28–0.31 × wide than long, narrow-ovate. Dactyl forming a concave profile in mesial margin, palm of chela with scattered tubercles, mesial surface with row of seven or eight tubercles, palm length 0.55–0.66 × in dactyl length; no lateral spines on carapace; postrostral ridges very strong and wide, forming a strong tubercle, provided with longitudinal groove along its laterodorsal margin, its apical extreme slightly overreaching carapace surface, not forming evident apical spine. Male with hooks on ischiopodites of the third and fourth pairs of pereiopods, those on third ischiopodite extending beyond basioischial articulation.</p><p>First pair of pleopods slightly asymmetrical, reaching coxopodite of third pereiopod, with shoulder on cephalic margin beginning at distal fifth; a row of setae from base to second third of pleopod, a second row of setae along mesial surface starting at mid-length and third row of setae along mesial surface starting on last quart and extending laterally to base of terminal processes, where it forms a tuft of plumose setae; mesial process spiniform, directed caudally and slightly mesially, cephalic process spiniform, acute, hood-like, directed caudomedial, upon central projection and hidden beneath apical tuft; central projection corneous, lamellate, hood-like, tip decidedly projecting mesially, forming a concave blade-like structure, distally folded in mesial direction and reaching beyond the remaining terminal elements; caudal process corneous, crest-like, running on caudomesial surface of pleopod tip, along longitudinal pleopod axis, mesiodistally directed, forming a lateral side of the concavity formed distally by the central projection, reaching bellow point of mesial process position in lateral view.</p><p>Preanular plate with strong tubercles in caudal margin, and with setae along its margin, both well projecting over annulus cephalic area. Annulus ventralis rather fusiform, with depression along median surface and sinus in shallow Z-shape. Endopodite and exopodite of uropods with strong distolateral spines and median ridge ending in small spine, not reaching endopodite margin.</p></tp:treatment-sec><tp:treatment-sec sec-type="description" id="SECID0EIPBG"><title>Description of holotypic male, Form I.</title><p>(Figs <xref ref-type="fig" rid="F3">3</xref>, <xref ref-type="fig" rid="F4">4</xref>, Table <xref ref-type="table" rid="T2">2</xref>). Body pigmented, eyes well developed. Body subovate, abdomen narrower than thorax. At cervical groove carapace slightly higher than wide (0.99 × height). Areola moderate in width (0.22 × length) with three or four punctations in narrowest part; length of areola ca. 0.32 × that of entire carapace length. Rostrum lanceolate, dorsally excavated, reaching distal third of second basal segment of antennule, its width 0.69 × in length; margins raised slightly thickened, acumen not sharped, dorsal surface of rostrum punctuated at its base, row of setiferous punctations along base of marginal ridges, subrostral ridges poorly developed, and not evident from dorsal view.</p><fig id="F3" position="float" orientation="portrait"><object-id xmlns:xlink="http://www.w3.org/1999/xlink" content-type="doi" xlink:type="simple">10.3897/zookeys.1048.57493.figure3</object-id><object-id xmlns:xlink="http://www.w3.org/1999/xlink" content-type="arpha" xlink:type="simple">DC84434C-CAED-5884-9061-B8E0F2DD2ABD</object-id><label>Figure 3.</label><caption><p><italic><tp:taxon-name><tp:taxon-name-part taxon-name-part-type="genus" reg="Procambarus">Procambarus</tp:taxon-name-part> <tp:taxon-name-part taxon-name-part-type="species" reg="xihui">xihui</tp:taxon-name-part></tp:taxon-name></italic>. All illustrations from holotype except for F which is from allotype <bold>A</bold> dorsal view of cephalothorax <bold>B</bold> lateral view of cephalothorax <bold>C</bold> lateral view of cheliped <bold>D</bold> basal podomeres of second to fifth pereiopods <bold>E</bold> Epistome <bold>F</bold> caudal view of annulus ventralis. Scale bars: 5 mm (<bold>A–C</bold>); 2 mm (<bold>D–F</bold>).</p></caption><graphic xmlns:xlink="http://www.w3.org/1999/xlink" xlink:href="zookeys-1048-001-g003.jpg" position="float" orientation="portrait" xlink:type="simple" id="oo_563396.jpg"><uri content-type="original_file" xlink:type="simple">https://binary.pensoft.net/fig/563396</uri></graphic></fig><p>Postrostral ridges conspicuous and wide, forming a strong tubercle, provided with longitudinal groove along its laterodorsal side, its apical edge slightly overreaching carapace surface, not forming evident apical spine. Suborbital angle obtuse, one branchiostegal spine present. Surface of the carapace deeply punctuate.</p><fig id="F4" position="float" orientation="portrait"><object-id xmlns:xlink="http://www.w3.org/1999/xlink" content-type="doi" xlink:type="simple">10.3897/zookeys.1048.57493.figure4</object-id><object-id xmlns:xlink="http://www.w3.org/1999/xlink" content-type="arpha" xlink:type="simple">BC555793-CE3D-5089-B12F-5567F1F7BCAB</object-id><label>Figure 4.</label><caption><p><italic><tp:taxon-name><tp:taxon-name-part taxon-name-part-type="genus" reg="Procambarus">Procambarus</tp:taxon-name-part> <tp:taxon-name-part taxon-name-part-type="species" reg="xihui">xihui</tp:taxon-name-part></tp:taxon-name></italic>, holotype <bold>A</bold> caudal view of the first pair of pleopods <bold>B</bold> mesial view of left gonopod <bold>C</bold> lateral view of left gonopod <bold>D</bold> detail of apex, mesial view <bold>E</bold> detail of apex, latero-cephalic view <bold>F</bold> detail of apex, lateral view. Scale bars: 2 mm (<bold>A</bold>); 0.5 mm (<bold>B, C</bold>); 0.1 mm (<bold>D–F</bold>).</p></caption><graphic xmlns:xlink="http://www.w3.org/1999/xlink" xlink:href="zookeys-1048-001-g004.jpg" position="float" orientation="portrait" xlink:type="simple" id="oo_563397.jpg"><uri content-type="original_file" xlink:type="simple">https://binary.pensoft.net/fig/563397</uri></graphic></fig><p>Epistome broadly triangular, subsymmetrical, with cephalomedian projection well defined. Antennule with ventral spine on basal segment well developed. Antennal scale width 0.5 × its length, maximum width at ca. 0. 5 × length, with a ridge along lateral margin ending in a strong spine.</p><p>Chela long and thin, 0.89 × the length of carapace and 0.31 × wide as long, narrow-ovate, dactyl forming a concave profile in mesial margin. Chela scattered with numerous setose tubercles and crowded with numerous denticles. Mesial margin of palm with row of seven tubercles, opposable sides of both fingers with strong tubercles, seven stronger on proximal half of dactyl. Fingers gaping along their length. Lateral margin of dactyl with weak ridge of acute tubercles proximally and punctations distally. Tip of fingers forming strong pencils. Opposable margin of fixed finger with four tubercles on basal one-quarter and five punctations along second and third distal quarters.</p><p>Width of carpus of first pereiopod ca. 0.63 × in its length. Merus length 0.45 × in cephalothorax length, with scattered punctations in lateral surface, two rows of spike-like tubercles on mesial surface, stronger at distal half, apical spine present. Hooks on ischiopodites of third and fourth pereiopods, former well exceeding basioischial articulation, latter reaching it. Bases of coxopodites of fourth and fifth pereiopods with caudomesial boss projection, the former extending on wide prominence on caudoventrally surface, caudomedial oriented, setose around margin, the latter blade-like, mesially oriented, bare.</p></tp:treatment-sec><tp:treatment-sec sec-type="First pleopods as described in diagnosis" id="SECID0EQSBG"><title>First pleopods as described in diagnosis.</title><p>Abdomen slightly narrower than carapace, width 0.88 × in cephalothorax width. Protopodite of uropods with distolateral spines, endopodite and exopodite with strong distolateral spines and median ridge ending in small spine, not reaching endopodite margin. Dorsal side of telson with one median spine on each caudolateral corner.</p></tp:treatment-sec><tp:treatment-sec sec-type="description" id="SECID0EVSBG"><title>Description of allotypic female.</title><p>(Fig. <xref ref-type="fig" rid="F3">3</xref>, Table <xref ref-type="table" rid="T2">2</xref>). Differing from holotype in following respects: areola of moderate width (0.23 × length) with two or three punctations in narrowest part, areola length 0.3 × carapace length. Rostrum wide (0.78 × rostrum length).</p><p>Shorter and smaller chela, 0.66 × length of carapace and width 0.31 × length, mesial profile of dactyl straight. Four strong tubercles on proximal half of opposable side of dactyl. Two conspicuous tubercles on opposable side of fixed finger, one on distal third. Width of carpus of first pereiopod ca. 0.63 × its length. Shorter merus, 0.39 × cephalothorax length. Left dactyl abnormally small, shorter than fixed finger. No hooks on ischiopodites of pereiopods. Caudomesial boss only evident on fifth coxopodite, mesially projected.</p><p>Annulus ventralis as described in diagnosis (Fig. <xref ref-type="fig" rid="F3">3</xref>). First pleopods uniramous, reaching cephalic region of annulus ventralis when abdomen is flexed.</p></tp:treatment-sec><tp:treatment-sec sec-type="description" id="SECID0EKTBG"><title>Description of morphotypic male, form II.</title><p>(Table <xref ref-type="table" rid="T2">2</xref>). Differing from holotype in the following respects: areola of moderate width (0.24 × length) with punctations (two or three in narrowest part).</p><p>Left chela 0.87 × the length of cephalothorax and width 0.28 × in its length, mesial surface of chela with a row of ten tubercles, palm 0.55 × in dactyl length. Right chela abnormally smaller. Opposable side of dactyl with five stronger tubercles on proximal side, lateral margin of dactyl with ridge of punctations. Opposable margin of fixed finger with five tubercles on basal quarter, two of them stronger, and punctate along distal half.</p><p>Carpus of first pereiopod ca. 1.35 × longer than wide. Shorter merus (0.41 × cephalothorax length). Shallow hooks on ischiopodites of third and fourth pereiopods, the former longer, none exceeding basioischial articulation.</p><p>Terminal elements of first pleopods not stylized, certain incipient development in mesial process and central projection, the latter together with caudal and cephalic processes mesially oriented.</p><p>The new species depicts certain variability in coloration among populations, but most individuals show a general brownish body background with lighter scattered spots along thorax and abdomen (Fig. <xref ref-type="fig" rid="F5">5</xref>). For most individuals, the chela is brown to reddish, with scattered darker or yellowish punctations. Color become lighter to the base of pereiopods. In some individuals, a diffuse darker band is visible on the sides of thorax, which become darker posteriorly, but it is not apparent in others.</p><fig id="F5" position="float" orientation="portrait"><object-id xmlns:xlink="http://www.w3.org/1999/xlink" content-type="doi" xlink:type="simple">10.3897/zookeys.1048.57493.figure5</object-id><object-id xmlns:xlink="http://www.w3.org/1999/xlink" content-type="arpha" xlink:type="simple">85A583C5-B465-5E56-B328-58AB0311FCCB</object-id><label>Figure 5.</label><caption><p><italic><tp:taxon-name><tp:taxon-name-part taxon-name-part-type="genus" reg="Procambarus">Procambarus</tp:taxon-name-part> <tp:taxon-name-part taxon-name-part-type="species" reg="xihui">xihui</tp:taxon-name-part></tp:taxon-name></italic><bold>A</bold> photograph of form I male alive showing coloration <bold>B</bold> general habitat in type locality <bold>C</bold> photograph of live specimen in aquarium. Photographs by CPL.</p></caption><graphic xmlns:xlink="http://www.w3.org/1999/xlink" xlink:href="zookeys-1048-001-g005.jpg" position="float" orientation="portrait" xlink:type="simple" id="oo_563398.jpg"><uri content-type="original_file" xlink:type="simple">https://binary.pensoft.net/fig/563398</uri></graphic></fig></tp:treatment-sec><tp:treatment-sec sec-type="etymology" id="SECID0E2UBG"><title>Etymology.</title><p>The specific epithet -<italic><tp:taxon-name><tp:taxon-name-part taxon-name-part-type="genus" reg="Procambarus"/><tp:taxon-name-part taxon-name-part-type="species" reg="xihui">xihui</tp:taxon-name-part></tp:taxon-name></italic> comes from the term used by natives from the region, (also known as the Pame people), to refer to themselves. The term also means ‘indigenous’ in the Pame language.</p></tp:treatment-sec><tp:treatment-sec sec-type="Phylogenetic relationships and remarks" id="SECID0ELVBG"><title>Phylogenetic relationships and remarks.</title><p>Except for <italic><tp:taxon-name><tp:taxon-name-part taxon-name-part-type="genus" reg="Procambarus">Procambarus</tp:taxon-name-part> <tp:taxon-name-part taxon-name-part-type="species" reg="digueti">digueti</tp:taxon-name-part></tp:taxon-name></italic> and <italic><tp:taxon-name><tp:taxon-name-part taxon-name-part-type="genus" reg="Procambarus">P.</tp:taxon-name-part> <tp:taxon-name-part taxon-name-part-type="species" reg="regiomontanus">regiomontanus</tp:taxon-name-part></tp:taxon-name></italic>, which are clearly distinctive among the crayfish fauna of Mexico and used here as outgroups, the new species shares some traits with the remaining species included, most of them inhabiting the Pánuco River basin. Among those are the possession of hooks on the ischiopodites of third and fourth pereiopods and the first pair of pleopods reaching the coxa of third pereiopods. However, the new species can be readily distinguished from two other species included inhabiting the Pánuco basin, <italic><tp:taxon-name><tp:taxon-name-part taxon-name-part-type="genus" reg="Procambarus">P.</tp:taxon-name-part> <tp:taxon-name-part taxon-name-part-type="species" reg="strenthi">strenthi</tp:taxon-name-part></tp:taxon-name></italic> and <italic><tp:taxon-name><tp:taxon-name-part taxon-name-part-type="genus" reg="Procambarus">P.</tp:taxon-name-part> <tp:taxon-name-part taxon-name-part-type="species" reg="roberti">roberti</tp:taxon-name-part></tp:taxon-name></italic>, based in the following characters (among others): in <italic><tp:taxon-name><tp:taxon-name-part taxon-name-part-type="genus" reg="Procambarus">P.</tp:taxon-name-part> <tp:taxon-name-part taxon-name-part-type="species" reg="roberti">roberti</tp:taxon-name-part></tp:taxon-name></italic>, the first pleopods are asymmetrical and lack a cephalic shoulder, and it possess a subtriangular, laterally grooved caudal process abutting the caudal base of central projection, which is notably more reduced than the shown by <italic><tp:taxon-name><tp:taxon-name-part taxon-name-part-type="genus" reg="Procambarus">P.</tp:taxon-name-part> <tp:taxon-name-part taxon-name-part-type="species" reg="xihui">xihui</tp:taxon-name-part></tp:taxon-name></italic>. In <italic><tp:taxon-name><tp:taxon-name-part taxon-name-part-type="genus" reg="Procambarus">P.</tp:taxon-name-part> <tp:taxon-name-part taxon-name-part-type="species" reg="strenthi">strenthi</tp:taxon-name-part></tp:taxon-name></italic>, the first pleopods of the male form I are also strongly asymmetrical, bearing a strong angular shoulder in the cephalic surface, a cephalic process broad and lamellate, a dentiform central projection and a smaller subtriangular caudal process.</p><p>More specifically, the new species is morphologically related to a group of species placed in the subgenus <tp:taxon-name><tp:taxon-name-part taxon-name-part-type="genus" reg="Procambarus"/><tp:taxon-name-part taxon-name-part-type="subgenus" reg="Ortmannicus">Ortmannicus</tp:taxon-name-part></tp:taxon-name> by Hobbs (1972), although subgeneric groupings in <italic><tp:taxon-name><tp:taxon-name-part taxon-name-part-type="genus" reg="Procambarus">Procambarus</tp:taxon-name-part></tp:taxon-name></italic> have not been recognized recently (<xref ref-type="bibr" rid="B5">Crandall and De Grave 2017</xref>). Still, such grouping allows us to identify some morphological similarities among <italic><tp:taxon-name><tp:taxon-name-part taxon-name-part-type="genus" reg="Procambarus">P.</tp:taxon-name-part> <tp:taxon-name-part taxon-name-part-type="species" reg="xihui">xihui</tp:taxon-name-part></tp:taxon-name></italic> and the species morphologically most like it. Such species are <italic><tp:taxon-name><tp:taxon-name-part taxon-name-part-type="genus" reg="Procambarus">P.</tp:taxon-name-part> <tp:taxon-name-part taxon-name-part-type="species" reg="acutus">acutus</tp:taxon-name-part></tp:taxon-name></italic>, <italic><tp:taxon-name><tp:taxon-name-part taxon-name-part-type="genus" reg="Procambarus">P.</tp:taxon-name-part> <tp:taxon-name-part taxon-name-part-type="species" reg="caballeroi">caballeroi</tp:taxon-name-part></tp:taxon-name></italic>, <italic><tp:taxon-name><tp:taxon-name-part taxon-name-part-type="genus" reg="Procambarus">P.</tp:taxon-name-part> <tp:taxon-name-part taxon-name-part-type="species" reg="cuevachicae">cuevachicae</tp:taxon-name-part></tp:taxon-name></italic>, <italic><tp:taxon-name><tp:taxon-name-part taxon-name-part-type="genus" reg="Procambarus">P.</tp:taxon-name-part> <tp:taxon-name-part taxon-name-part-type="species" reg="gonopodocristatus">gonopodocristatus</tp:taxon-name-part></tp:taxon-name></italic>, <italic><tp:taxon-name><tp:taxon-name-part taxon-name-part-type="genus" reg="Procambarus">P.</tp:taxon-name-part> <tp:taxon-name-part taxon-name-part-type="species" reg="hidalgoensis">hidalgoensis</tp:taxon-name-part></tp:taxon-name></italic>, <italic><tp:taxon-name><tp:taxon-name-part taxon-name-part-type="genus" reg="Procambarus">P.</tp:taxon-name-part> <tp:taxon-name-part taxon-name-part-type="species" reg="toltecae">toltecae</tp:taxon-name-part></tp:taxon-name></italic>, and <italic><tp:taxon-name><tp:taxon-name-part taxon-name-part-type="genus" reg="Procambarus">P.</tp:taxon-name-part> <tp:taxon-name-part taxon-name-part-type="species" reg="villalobosi">villalobosi</tp:taxon-name-part></tp:taxon-name></italic>. Several traits are shared among the new species and the remaining Mexican species assigned to <italic><tp:taxon-name><tp:taxon-name-part taxon-name-part-type="genus" reg="Ortmannicus">Ortmannicus</tp:taxon-name-part></tp:taxon-name></italic> sensu Hobbs (1972) such as the lack of caudal knob. In general, the new species can readily be distinguished from the remaining species by the configuration of terminal elements of the first pair of pleopods. In addition, it can be distinguished from <italic><tp:taxon-name><tp:taxon-name-part taxon-name-part-type="genus" reg="Procambarus">P.</tp:taxon-name-part> <tp:taxon-name-part taxon-name-part-type="species" reg="acutus">acutus</tp:taxon-name-part></tp:taxon-name></italic> and <italic><tp:taxon-name><tp:taxon-name-part taxon-name-part-type="genus" reg="Procambarus">P.</tp:taxon-name-part> <tp:taxon-name-part taxon-name-part-type="species" reg="cuevachicae">cuevachicae</tp:taxon-name-part></tp:taxon-name></italic> as these show a distally directed mesial process, a cephalic process somewhat rounded distally, an acute caudal process, a somewhat twisted central projection, and an almost obliterated areola. <italic><tp:taxon-name><tp:taxon-name-part taxon-name-part-type="genus" reg="Procambarus">P.</tp:taxon-name-part> <tp:taxon-name-part taxon-name-part-type="species" reg="acutus">acutus</tp:taxon-name-part></tp:taxon-name></italic> and <italic><tp:taxon-name><tp:taxon-name-part taxon-name-part-type="genus" reg="Procambarus">P.</tp:taxon-name-part> <tp:taxon-name-part taxon-name-part-type="species" reg="cuevachicae">cuevachicae</tp:taxon-name-part></tp:taxon-name></italic> also lack a cephalic shoulder in the first pleopod. The new species can be readily separated from <italic><tp:taxon-name><tp:taxon-name-part taxon-name-part-type="genus" reg="Procambarus">P.</tp:taxon-name-part> <tp:taxon-name-part taxon-name-part-type="species" reg="villalobosi">villalobosi</tp:taxon-name-part></tp:taxon-name></italic>, among several other traits, by the conspicuous arrangement of all apical elements of the first pleopod in <italic><tp:taxon-name><tp:taxon-name-part taxon-name-part-type="genus" reg="Procambarus">P.</tp:taxon-name-part> <tp:taxon-name-part taxon-name-part-type="species" reg="villalobosi">villalobosi</tp:taxon-name-part></tp:taxon-name></italic>, which has a singularly long mesial process far exceeding the other elements caudally.</p><p>Among other differences, the new species can be separated from <italic><tp:taxon-name><tp:taxon-name-part taxon-name-part-type="genus" reg="Procambarus">P.</tp:taxon-name-part> <tp:taxon-name-part taxon-name-part-type="species" reg="caballeroi">caballeroi</tp:taxon-name-part></tp:taxon-name></italic> as the latter possess a wider rostrum, a laminated, laterally flattened cephalic process, a crest-like caudal process whose apex ends in a spine-like structure that is caudodistally directed. Among the main differences with <italic><tp:taxon-name><tp:taxon-name-part taxon-name-part-type="genus" reg="Procambarus">P.</tp:taxon-name-part> <tp:taxon-name-part taxon-name-part-type="species" reg="gonopodocristatus">gonopodocristatus</tp:taxon-name-part></tp:taxon-name></italic> are that the latter possesses a caudal process in the form of a long blade arced along the caudolateral surface, when in <italic><tp:taxon-name><tp:taxon-name-part taxon-name-part-type="genus" reg="Procambarus">P.</tp:taxon-name-part> <tp:taxon-name-part taxon-name-part-type="species" reg="xihui">xihui</tp:taxon-name-part></tp:taxon-name></italic> this process is longer and situated along the caudomesial surface of the pleopod. <italic><tp:taxon-name><tp:taxon-name-part taxon-name-part-type="genus" reg="Procambarus">Procambarus</tp:taxon-name-part> <tp:taxon-name-part taxon-name-part-type="species" reg="caballeroi">caballeroi</tp:taxon-name-part></tp:taxon-name></italic> and <italic><tp:taxon-name><tp:taxon-name-part taxon-name-part-type="genus" reg="Procambarus">P.</tp:taxon-name-part> <tp:taxon-name-part taxon-name-part-type="species" reg="gonopodocristatus">gonopodocristatus</tp:taxon-name-part></tp:taxon-name></italic> inhabit other river basins, south of the <abbrev xmlns:xlink="http://www.w3.org/1999/xlink" xlink:title="Trans Mexican Volcanic Belt" id="ABBRID0EO6BG" xlink:type="simple">TMVB</abbrev>. The two species that most resemble <italic><tp:taxon-name><tp:taxon-name-part taxon-name-part-type="genus" reg="Procambarus">P.</tp:taxon-name-part> <tp:taxon-name-part taxon-name-part-type="species" reg="xihui">xihui</tp:taxon-name-part></tp:taxon-name></italic> are <italic><tp:taxon-name><tp:taxon-name-part taxon-name-part-type="genus" reg="Procambarus">P.</tp:taxon-name-part> <tp:taxon-name-part taxon-name-part-type="species" reg="toltecae">toltecae</tp:taxon-name-part></tp:taxon-name></italic> and <italic><tp:taxon-name><tp:taxon-name-part taxon-name-part-type="genus" reg="Procambarus">P.</tp:taxon-name-part> <tp:taxon-name-part taxon-name-part-type="species" reg="hidalgoensis">hidalgoensis</tp:taxon-name-part></tp:taxon-name></italic>.</p><p>The new species can easily be differentiated from <italic><tp:taxon-name><tp:taxon-name-part taxon-name-part-type="genus" reg="Procambarus">P.</tp:taxon-name-part> <tp:taxon-name-part taxon-name-part-type="species" reg="toltecae">toltecae</tp:taxon-name-part></tp:taxon-name></italic> because the latter shows a different arrangement of the terminal elements of the first pleopod: most conspicuous are the caudal orientations of the cephalic and caudal processes as well as the central projection, the latter two forming a triangular projection which extends in caudally and forms a right angle to the longitudinal axis of the appendix. In <italic><tp:taxon-name><tp:taxon-name-part taxon-name-part-type="genus" reg="Procambarus">P.</tp:taxon-name-part> <tp:taxon-name-part taxon-name-part-type="species" reg="toltecae">toltecae</tp:taxon-name-part></tp:taxon-name></italic>, the central projection is the longest among the related species, while in <italic><tp:taxon-name><tp:taxon-name-part taxon-name-part-type="genus" reg="Procambarus">P.</tp:taxon-name-part> <tp:taxon-name-part taxon-name-part-type="species" reg="xihui">xihui</tp:taxon-name-part></tp:taxon-name></italic>, the three most apical elements are directed mesially and the caudal process is blade-like and runs along the mesial side of the pleopod. We find that the new species is most similar to <italic><tp:taxon-name><tp:taxon-name-part taxon-name-part-type="genus" reg="Procambarus">P.</tp:taxon-name-part> <tp:taxon-name-part taxon-name-part-type="species" reg="hidalgoensis">hidalgoensis</tp:taxon-name-part></tp:taxon-name></italic>, from which, however, clear differences can be noticed. In the latter, the mesial process is latero-distally oriented, while in <italic><tp:taxon-name><tp:taxon-name-part taxon-name-part-type="genus" reg="Procambarus">P.</tp:taxon-name-part> <tp:taxon-name-part taxon-name-part-type="species" reg="xihui">xihui</tp:taxon-name-part></tp:taxon-name></italic> its orientation is caudal and slightly mesial; both show a central projection that is corneous and flattened, but its division in two elements in <italic><tp:taxon-name><tp:taxon-name-part taxon-name-part-type="genus" reg="Procambarus">P.</tp:taxon-name-part> <tp:taxon-name-part taxon-name-part-type="species" reg="hidalgoensis">hidalgoensis</tp:taxon-name-part></tp:taxon-name></italic> is clear, one larger and distally projected and the other shorter, straight, and mesially projected, while in <italic><tp:taxon-name><tp:taxon-name-part taxon-name-part-type="genus" reg="Procambarus">P.</tp:taxon-name-part> <tp:taxon-name-part taxon-name-part-type="species" reg="xihui">xihui</tp:taxon-name-part></tp:taxon-name></italic> the two elements are fused and no clear delimitation exists between them unless observed on electron microscopy; they form one concave blade-like structure, distally folded in a mesial direction. The caudal process is laminated in both species, but in <italic><tp:taxon-name><tp:taxon-name-part taxon-name-part-type="genus" reg="Procambarus">P.</tp:taxon-name-part> <tp:taxon-name-part taxon-name-part-type="species" reg="hidalgoensis">hidalgoensis</tp:taxon-name-part></tp:taxon-name></italic> it is located mesiocaudally to central projection, while in <italic><tp:taxon-name><tp:taxon-name-part taxon-name-part-type="genus" reg="Procambarus">P.</tp:taxon-name-part> <tp:taxon-name-part taxon-name-part-type="species" reg="xihui">xihui</tp:taxon-name-part></tp:taxon-name></italic> it is more laterally located, becoming the lateral side of the concavity formed by the central projection, also mesially directed. In vivo, a distinctive red coloration was recorded in the male form I of <italic><tp:taxon-name><tp:taxon-name-part taxon-name-part-type="genus" reg="Procambarus">P.</tp:taxon-name-part> <tp:taxon-name-part taxon-name-part-type="species" reg="hidalgoensis">hidalgoensis</tp:taxon-name-part></tp:taxon-name></italic> with a contrasting blackish stripe running laterally of cephalothorax. In <italic><tp:taxon-name><tp:taxon-name-part taxon-name-part-type="genus" reg="Procambarus">P.</tp:taxon-name-part> <tp:taxon-name-part taxon-name-part-type="species" reg="xihui">xihui</tp:taxon-name-part></tp:taxon-name></italic>, a dark stripe can be present, but it does not contrast as the body color is brownish (Fig. <xref ref-type="fig" rid="F5">5</xref>).</p><p>The phylogenetic analysis partially agrees with deductions from morphological similarities. The new species is grouped in a clade with <italic><tp:taxon-name><tp:taxon-name-part taxon-name-part-type="genus" reg="Procambarus">P.</tp:taxon-name-part> <tp:taxon-name-part taxon-name-part-type="species" reg="hidalgoensis">hidalgoensis</tp:taxon-name-part></tp:taxon-name></italic>: these two species inhabit small, first-order springs of the Pánuco basin, although <italic><tp:taxon-name><tp:taxon-name-part taxon-name-part-type="genus" reg="Procambarus">P.</tp:taxon-name-part> <tp:taxon-name-part taxon-name-part-type="species" reg="xihui">xihui</tp:taxon-name-part></tp:taxon-name></italic> inhabits higher altitude parts of three different sub-basins (between 1,000 m and ca. 1,200 m): the Jalpan River (later a tributary of the Santa María sub-basin), the Tancuilín sub-basin, and Extoraz sub-basin (both tributaries of the Moctezuma River). On the other side, <italic><tp:taxon-name><tp:taxon-name-part taxon-name-part-type="genus" reg="Procambarus">P.</tp:taxon-name-part> <tp:taxon-name-part taxon-name-part-type="species" reg="hidalgoensis">hidalgoensis</tp:taxon-name-part></tp:taxon-name></italic> inhabits similar habitats (at an altitude of 1,485 m) but from the Río Hule sub-basin, a southern component of the Moctezuma sub-basin. This clade is grouped with <italic><tp:taxon-name><tp:taxon-name-part taxon-name-part-type="genus" reg="Procambarus">P.</tp:taxon-name-part> <tp:taxon-name-part taxon-name-part-type="species" reg="toltecae">toltecae</tp:taxon-name-part></tp:taxon-name></italic>, which inhabits much lower altitudes (here collected from 273 m). Similarly, the Pánuco system is inhabited by the remaining species here included except for <italic><tp:taxon-name><tp:taxon-name-part taxon-name-part-type="genus" reg="Procambarus">P.</tp:taxon-name-part> <tp:taxon-name-part taxon-name-part-type="species" reg="digueti">digueti</tp:taxon-name-part></tp:taxon-name></italic> and <italic><tp:taxon-name><tp:taxon-name-part taxon-name-part-type="genus" reg="Procambarus">P.</tp:taxon-name-part> <tp:taxon-name-part taxon-name-part-type="species" reg="regiomontanus">regiomontanus</tp:taxon-name-part></tp:taxon-name></italic>, but most of them are from distinct sub-basins or altitudes. Results shown here support that this region is a depositary of distinct clades of crayfish diversity in Mexico, which possibly reflects a complex biogeographic history for the genus in northeast Mexico, from which <italic><tp:taxon-name><tp:taxon-name-part taxon-name-part-type="genus" reg="Procambarus">P.</tp:taxon-name-part> <tp:taxon-name-part taxon-name-part-type="species" reg="xihui">xihui</tp:taxon-name-part></tp:taxon-name></italic> is one additional component. Additional phylogenetic and biogeographic inferences are surely complex and beyond the scope of the present manuscript and will be treated in further work.</p></tp:treatment-sec><tp:treatment-sec sec-type="habitat" id="SECID0ECHAI"><title>Habitat and conservation notes.</title><p>The new species inhabits an entirely included area in the <abbrev xmlns:xlink="http://www.w3.org/1999/xlink" xlink:title="Sierra Gorda Biosphere Reserve" id="ABBRID0EIHAI" xlink:type="simple">SGBR</abbrev>. With certain variation among populations, habitats are headwater stream ecosystems, less than 1.5 meters wide, showing surface water intermittently along their course for most of the year, especially in small ponds that are 0.5–3 m wide with reduced water flow (Fig. <xref ref-type="fig" rid="F5">5</xref>). These are very sensitive habitats, reduced in area and characterized by a high quality of riparian vegetation and pristine water conditions (<xref ref-type="bibr" rid="B24">Meyer et al. 2007</xref>). During the rainy season they can occasionally join the next water course, where crayfish populations have not been found; consequently it is possible that a high degree of habitat fragmentation can exist between locations. They are characterized by oligotrophic water conditions (elevated oxygen concentration, low temperatures and low nutrients) and substrates composed of bedrock, rocks, pebbles, cobbles, leaf litter, tree branches (<xref ref-type="bibr" rid="B26">Pedraza-Lara et al. 2004</xref>), and other elements that provide shadow, refuge, and high habitat heterogeneity. The riparian vegetation, rocks, and gravels are of special importance for crayfish survival since they are nocturnal and usually spend most of the day hidden in these substrates.</p><p>The characteristic physical and chemical parameters of their habitats are temperatures between 20 and 28 °C, dissolved oxygen content between 8 and 12 mg l<sup>-1</sup>, pH 7–8 , and water hardness 90–350 mg CaCO3 l<sup>-1</sup>. The terrestrial vegetation of the riverside where the crayfish populations were found is composed by riparian vegetation of <italic><tp:taxon-name><tp:taxon-name-part taxon-name-part-type="genus" reg="Platanus">Platanus</tp:taxon-name-part> <tp:taxon-name-part taxon-name-part-type="species" reg="mexicana">mexicana</tp:taxon-name-part></tp:taxon-name></italic>, <italic><tp:taxon-name><tp:taxon-name-part taxon-name-part-type="genus" reg="Taxodium">Taxodium</tp:taxon-name-part> <tp:taxon-name-part taxon-name-part-type="species" reg="mucronatum">mucronatum</tp:taxon-name-part></tp:taxon-name></italic>, and <italic><tp:taxon-name><tp:taxon-name-part taxon-name-part-type="genus" reg="Salix">Salix</tp:taxon-name-part></tp:taxon-name></italic> species.</p><p>Headwater streams might be more vulnerable to disturbances in the surrounding catchment than other aquatic habitats, which relate to a higher risk of biodiversity loss (<xref ref-type="bibr" rid="B21">Lowe and Likens 2005</xref>). Populations inhabiting headwater stream ecosystems are especially sensitive to rainy conditions, as short and severe periods of drought could represent a high risk of extinction of their populations (<xref ref-type="bibr" rid="B4">Boulton 2003</xref>). The last decade in central and northern Mexico has been dryer than preceding decades (<xref ref-type="bibr" rid="B35">Seager et al. 2009</xref>): the most severe drought recorded from the BRSG was during 2010–2015, with the year 2012 being the most intense (<xref ref-type="bibr" rid="B23">Mendoza-Villa et al. 2018</xref>). Climatic predictions at a regional scale indicate that naturally occurring sub-decadal droughts will be made more frequent and widespread by anthropogenic climate change (<xref ref-type="bibr" rid="B35">Seager et al. 2009</xref>). Locally, water from the localities of the new species is intensively used for human consumption, crops, and livestock activities. Impacts driven by climate change are expected to be substantial on headwater streams ecosystems, which makes diagnosing and planning for conservation an urgent task (<xref ref-type="bibr" rid="B7">Durance and Ormerod 2007</xref>). From this perspective, the conservation of the headwaters of the rivers, as well as the maintenance of seasonal water regimes is of utmost importance to preserve endemic species, especially those that have very narrow distributions, such as <italic><tp:taxon-name><tp:taxon-name-part taxon-name-part-type="genus" reg="Procambarus">P.</tp:taxon-name-part> <tp:taxon-name-part taxon-name-part-type="species" reg="xihui">xihui</tp:taxon-name-part></tp:taxon-name></italic>. Human actions also induce climate change to be faster in these areas, affecting the general ecological functioning of the Sierra and with it, also human activities (pers. obs.).</p><p>Collections for populations from the new species were made in the year 2002 and attempted in 2019, covering nearly 20 years. The climatic conditions and intense use of water described above has probably been related to the dramatic change observed by us at the visited sites, in which three of the five streams were almost dry or completely modified. In June 2019, an attempt to collect with the same sampling effort used in 2002 was carried out at all sites. We failed to find any crayfish at Las Camelinas, Saldiveña, and San Juanito, and in the remainder, crayfish were at much lower abundances than previously recorded. Additionally, several mass mortalities of crayfish were recorded from some sites, produced by the use of pesticides in crops surrounding the small streams.</p><p>As seen by their location, most populations were found in separated streams which were not in contact with each other for most of the year or even for several years. Most of individuals were found in such small populations and face situations of high dryness, in which they are limited to a small number of pools, representing a high risk of local extinctions. If crayfish diversity is one of the most endangered among freshwater fauna in the world (<xref ref-type="bibr" rid="B31">Richman et al. 2015</xref>), cambarids have the most threatened species in Mexico concerning freshwater <tp:taxon-name><tp:taxon-name-part taxon-name-part-type="subphylum">Crustacea</tp:taxon-name-part></tp:taxon-name> (<xref ref-type="bibr" rid="B1">Alvarez and Villalobos 2016</xref>). The new species is an especially sensitive case derived from its peculiar habitat and narrow distribution ranges, which emphasizes an urgent need to design and fulfill conservation measures in the short term to avoid extinction of most of its populations. Consequently, efforts to include the species into the Mexican law NOM-059-SEMARNAT-2010: Environmental Protection-Native species of Mexico of wild flora and fauna will be conducted.</p></tp:treatment-sec><tp:treatment-sec><!--Section generated to contain objects referenced in tp:taxon-treatment.--><table-wrap id="T2" position="float" orientation="portrait"><label>Table 2.</label><caption><p>Measurements of types. Morphometric measurements (mm) of holotype, allotype, and morphotype of <italic><tp:taxon-name><tp:taxon-name-part taxon-name-part-type="genus" reg="Procambarus">P.</tp:taxon-name-part> <tp:taxon-name-part taxon-name-part-type="species" reg="xihui">xihui</tp:taxon-name-part></tp:taxon-name></italic> sp. nov.</p></caption><table id="TID0E2FAI" rules="all"><tbody><tr><th rowspan="1" colspan="1">Measurements</th><th rowspan="1" colspan="1">Holotype</th><th rowspan="1" colspan="1">Allotype</th><th rowspan="1" colspan="1">Morphotype</th></tr><tr><td rowspan="1" colspan="1">Total Length (<abbrev xmlns:xlink="http://www.w3.org/1999/xlink" xlink:title="Total Length" id="ABBRID0E6CAG" xlink:type="simple">TL</abbrev>)</td><td rowspan="1" colspan="1">59.80</td><td rowspan="1" colspan="1">61.41</td><td rowspan="1" colspan="1">65.68</td></tr><tr><td rowspan="1" colspan="4">Cephalothorax</td></tr><tr><td rowspan="1" colspan="1">Length (<abbrev xmlns:xlink="http://www.w3.org/1999/xlink" xlink:title="Cephalothorax Length" id="ABBRID0EVDAG" xlink:type="simple">CL</abbrev>)</td><td rowspan="1" colspan="1">28.89</td><td rowspan="1" colspan="1">28.99</td><td rowspan="1" colspan="1">32.15</td></tr><tr><td rowspan="1" colspan="1">Height (<abbrev xmlns:xlink="http://www.w3.org/1999/xlink" xlink:title="Cephalothorax Height" id="ABBRID0EHEAG" xlink:type="simple">CH</abbrev>)</td><td rowspan="1" colspan="1">13.91</td><td rowspan="1" colspan="1">14.11</td><td rowspan="1" colspan="1">15.63</td></tr><tr><td rowspan="1" colspan="1">Width (<abbrev xmlns:xlink="http://www.w3.org/1999/xlink" xlink:title="Cephalothorax Width" id="ABBRID0EZEAG" xlink:type="simple">CW</abbrev>)</td><td rowspan="1" colspan="1">13.71</td><td rowspan="1" colspan="1">13.99</td><td rowspan="1" colspan="1">15.26</td></tr><tr><td rowspan="1" colspan="1">Cephalon length (<abbrev xmlns:xlink="http://www.w3.org/1999/xlink" xlink:title="Cephalon length" id="ABBRID0ELFAG" xlink:type="simple">CEL</abbrev>)</td><td rowspan="1" colspan="1">18.95</td><td rowspan="1" colspan="1">19.75</td><td rowspan="1" colspan="1">21.29</td></tr><tr><td rowspan="1" colspan="1">Abdomen width (<abbrev xmlns:xlink="http://www.w3.org/1999/xlink" xlink:title="Abdomen width" id="ABBRID0E4FAG" xlink:type="simple">AW</abbrev>)</td><td rowspan="1" colspan="1">12.08</td><td rowspan="1" colspan="1">11.82</td><td rowspan="1" colspan="1">13.21</td></tr><tr><td rowspan="1" colspan="4">Rostrum</td></tr><tr><td rowspan="1" colspan="1">Length (<abbrev xmlns:xlink="http://www.w3.org/1999/xlink" xlink:title="Rostrum Length" id="ABBRID0ETGAG" xlink:type="simple">RL</abbrev>)</td><td rowspan="1" colspan="1">7.26</td><td rowspan="1" colspan="1">7.18</td><td rowspan="1" colspan="1">8.60</td></tr><tr><td rowspan="1" colspan="1">Width (<abbrev xmlns:xlink="http://www.w3.org/1999/xlink" xlink:title="Rostrum Width" id="ABBRID0EFHAG" xlink:type="simple">RW</abbrev>)</td><td rowspan="1" colspan="1">4.85</td><td rowspan="1" colspan="1">5.59</td><td rowspan="1" colspan="1">5.65</td></tr><tr><td rowspan="1" colspan="1">Acumen length (<abbrev xmlns:xlink="http://www.w3.org/1999/xlink" xlink:title="Acumen length" id="ABBRID0EXHAG" xlink:type="simple">AL</abbrev>)</td><td rowspan="1" colspan="1">1.39</td><td rowspan="1" colspan="1">1.03</td><td rowspan="1" colspan="1">1.77</td></tr><tr><td rowspan="1" colspan="1">Antennal scale length (<abbrev xmlns:xlink="http://www.w3.org/1999/xlink" xlink:title="Antennal scale length" id="ABBRID0EJIAG" xlink:type="simple">ASL</abbrev>)</td><td rowspan="1" colspan="1">6.11</td><td rowspan="1" colspan="1">6.41</td><td rowspan="1" colspan="1">6.86</td></tr><tr><td rowspan="1" colspan="4">Cheliped</td></tr><tr><td rowspan="1" colspan="1">Chela length (<abbrev xmlns:xlink="http://www.w3.org/1999/xlink" xlink:title="Chela length" id="ABBRID0E6IAG" xlink:type="simple">CHL</abbrev>)</td><td rowspan="1" colspan="1">25.75</td><td rowspan="1" colspan="1">19.22</td><td rowspan="1" colspan="1">27.82</td></tr><tr><td rowspan="1" colspan="1">Chela width (<abbrev xmlns:xlink="http://www.w3.org/1999/xlink" xlink:title="Chela width" id="ABBRID0ERJAG" xlink:type="simple">CHW</abbrev>)</td><td rowspan="1" colspan="1">8.02</td><td rowspan="1" colspan="1">5.98</td><td rowspan="1" colspan="1">7.84</td></tr><tr><td rowspan="1" colspan="1">Dactyl length (<abbrev xmlns:xlink="http://www.w3.org/1999/xlink" xlink:title="Dactyl length" id="ABBRID0EDKAG" xlink:type="simple">DL</abbrev>)</td><td rowspan="1" colspan="1">14.50</td><td rowspan="1" colspan="1">11.30</td><td rowspan="1" colspan="1">16.01</td></tr><tr><td rowspan="1" colspan="1">Palm length (<abbrev xmlns:xlink="http://www.w3.org/1999/xlink" xlink:title="Palm length" id="ABBRID0EVKAG" xlink:type="simple">PL</abbrev>)</td><td rowspan="1" colspan="1">9.56</td><td rowspan="1" colspan="1">7.12</td><td rowspan="1" colspan="1">8.81</td></tr><tr><td rowspan="1" colspan="1">Merus length (<abbrev xmlns:xlink="http://www.w3.org/1999/xlink" xlink:title="Merus length" id="ABBRID0EHLAG" xlink:type="simple">ML</abbrev>)</td><td rowspan="1" colspan="1">13.13</td><td rowspan="1" colspan="1">11.38</td><td rowspan="1" colspan="1">13.32</td></tr><tr><td rowspan="1" colspan="4">Areola</td></tr><tr><td rowspan="1" colspan="1">Areola width (<abbrev xmlns:xlink="http://www.w3.org/1999/xlink" xlink:title="Areola width" id="ABBRID0E4LAG" xlink:type="simple">ARW</abbrev>)</td><td rowspan="1" colspan="1">9.12</td><td rowspan="1" colspan="1">8.79</td><td rowspan="1" colspan="1">10.56</td></tr><tr><td rowspan="1" colspan="1">Areola length (<abbrev xmlns:xlink="http://www.w3.org/1999/xlink" xlink:title="Areola length" id="ABBRID0EPMAG" xlink:type="simple">ARL</abbrev>)</td><td rowspan="1" colspan="1">2.00</td><td rowspan="1" colspan="1">2.05</td><td rowspan="1" colspan="1">2.51</td></tr></tbody></table></table-wrap></tp:treatment-sec><ref-list><ref id="B5"><mixed-citation xmlns:xlink="http://www.w3.org/1999/xlink" xlink:type="simple"><person-group><name name-style="western"><surname>Crandall</surname><given-names>KA</given-names></name><name name-style="western"><surname>De Grave</surname><given-names>S</given-names></name></person-group> (<year>2017</year>) <article-title>An updated classification of the freshwater crayfishes (<tp:taxon-name><tp:taxon-name-part taxon-name-part-type="order">Decapoda</tp:taxon-name-part></tp:taxon-name>: <tp:taxon-name><tp:taxon-name-part taxon-name-part-type="infraorder">Astacidea</tp:taxon-name-part></tp:taxon-name>) of the world, with a complete species list.</article-title><source>Journal of Crustacean Biology</source><volume>37</volume>: <fpage>615</fpage>–<lpage>653</lpage>. <ext-link xlink:type="simple" ext-link-type="doi" xlink:href="10.1093/jcbiol/rux070">https://doi.org/10.1093/jcbiol/rux070</ext-link></mixed-citation></ref><ref id="B24"><mixed-citation xmlns:xlink="http://www.w3.org/1999/xlink" xlink:type="simple"><person-group><name name-style="western"><surname>Meyer</surname><given-names>JL</given-names></name><name name-style="western"><surname>Strayer</surname><given-names>DL</given-names></name><name name-style="western"><surname>Wallace</surname><given-names>JB</given-names></name><name name-style="western"><surname>Eggert</surname><given-names>SL</given-names></name><name name-style="western"><surname>Helfman</surname><given-names>GS</given-names></name><name name-style="western"><surname>Leonard</surname><given-names>NE</given-names></name></person-group> (<year>2007</year>) <article-title>The contribution of headwater streams to biodiversity in river networks 1.</article-title><source>JAWRA Journal of the American Water Resources Association</source><volume>43</volume>: <fpage>86</fpage>–<lpage>103</lpage>. <ext-link xlink:type="simple" ext-link-type="doi" xlink:href="10.1111/j.1752-1688.2007.00008.x">https://doi.org/10.1111/j.1752-1688.2007.00008.x</ext-link></mixed-citation></ref><ref id="B26"><mixed-citation xmlns:xlink="http://www.w3.org/1999/xlink" xlink:type="simple"><person-group><name name-style="western"><surname>Pedraza-Lara</surname><given-names>C</given-names></name><name name-style="western"><surname>López-Romero</surname><given-names>A</given-names></name><name name-style="western"><surname>Gutiérrez-Yurrita</surname><given-names>PJ</given-names></name></person-group> (<year>2004</year>) <article-title>Preliminary studies concerning phenotype and molecular differences among freshwater crayfish from the sub-genus <tp:taxon-name><tp:taxon-name-part taxon-name-part-type="genus">Procambarus</tp:taxon-name-part> (<tp:taxon-name-part taxon-name-part-type="subgenus">Ortmannicus</tp:taxon-name-part>)</tp:taxon-name> in Sierra Gorda Biosphere Reserve, Mexico.</article-title><source>Freshwater crayfish</source><volume>14</volume>: <fpage>129</fpage>–<lpage>139</lpage>.</mixed-citation></ref><ref id="B21"><mixed-citation xmlns:xlink="http://www.w3.org/1999/xlink" xlink:type="simple"><person-group><name name-style="western"><surname>Lowe</surname><given-names>WH</given-names></name><name name-style="western"><surname>Likens</surname><given-names>GE</given-names></name></person-group> (<year>2005</year>) Moving headwater streams to the head of the class. BioScience 55: 196–197. <ext-link xlink:type="simple" ext-link-type="doi" xlink:href="10.1641/0006-3568(2005)055[0196:MHSTTH]2.0.CO;2">https://doi.org/10.1641/0006-3568(2005)055[0196:MHSTTH]2.0.CO;2</ext-link></mixed-citation></ref><ref id="B4"><mixed-citation xmlns:xlink="http://www.w3.org/1999/xlink" xlink:type="simple"><person-group><name name-style="western"><surname>Boulton</surname><given-names>AJ</given-names></name></person-group> (<year>2003</year>) <article-title>Parallels and contrasts in the effects of drought on stream macroinvertebrate assemblages.</article-title><source>Freshwater Biology</source><volume>48</volume>: <fpage>1173</fpage>–<lpage>1185</lpage>. <ext-link xlink:type="simple" ext-link-type="doi" xlink:href="10.1046/j.1365-2427.2003.01084.x">https://doi.org/10.1046/j.1365-2427.2003.01084.x</ext-link></mixed-citation></ref><ref id="B35"><mixed-citation xmlns:xlink="http://www.w3.org/1999/xlink" xlink:type="simple"><person-group><name name-style="western"><surname>Seager</surname><given-names>R</given-names></name><name name-style="western"><surname>Ting</surname><given-names>M</given-names></name><name name-style="western"><surname>Davis</surname><given-names>M</given-names></name><name name-style="western"><surname>Cane</surname><given-names>M</given-names></name><name name-style="western"><surname>Naik</surname><given-names>N</given-names></name><name name-style="western"><surname>Nakamura</surname><given-names>J</given-names></name><name name-style="western"><surname>Li</surname><given-names>C</given-names></name><name name-style="western"><surname>Cook</surname><given-names>E</given-names></name><name name-style="western"><surname>Stahle</surname><given-names>DW</given-names></name></person-group> (<year>2009</year>) <article-title>Mexican drought: an observational modeling and tree ring study of variability and climate change.</article-title><source>Atmósfera</source><volume>22</volume>: <fpage>1</fpage>–<lpage>31</lpage>.</mixed-citation></ref><ref id="B23"><mixed-citation xmlns:xlink="http://www.w3.org/1999/xlink" xlink:type="simple"><person-group><name name-style="western"><surname>Mendoza-Villa</surname><given-names>ON</given-names></name><name name-style="western"><surname>Cambrón-Sandoval</surname><given-names>VH</given-names></name><name name-style="western"><surname>Cerano-Paredes</surname><given-names>J</given-names></name><name name-style="western"><surname>Cervantes-Martínez</surname><given-names>R</given-names></name><name name-style="western"><surname>Soto-Correa</surname><given-names>JC</given-names></name></person-group> (<year>2018</year>) <article-title>Reconstruction of historical precipitation (1877–2014) for the southwest of the Sierra Gorda Biosphere Reserve, Querétaro, Mexico.</article-title><source>Revista Chapingo Serie Ciencias Forestales</source><volume>24</volume>: <fpage>371</fpage>–<lpage>386</lpage>. <ext-link xlink:type="simple" ext-link-type="doi" xlink:href="10.5154/r.rchscfa.2018.01.008">https://doi.org/10.5154/r.rchscfa.2018.01.008</ext-link></mixed-citation></ref><ref id="B7"><mixed-citation xmlns:xlink="http://www.w3.org/1999/xlink" xlink:type="simple"><person-group><name name-style="western"><surname>Durance</surname><given-names>I</given-names></name><name name-style="western"><surname>Ormerod</surname><given-names>SJ</given-names></name></person-group> (<year>2007</year>) <article-title>Climate change effects on upland stream macroinvertebrates over a 25‐year period.</article-title><source>Global change biology</source><volume>13</volume>: <fpage>942</fpage>–<lpage>957</lpage>. <ext-link xlink:type="simple" ext-link-type="doi" xlink:href="10.1111/j.1365-2486.2007.01340.x">https://doi.org/10.1111/j.1365-2486.2007.01340.x</ext-link></mixed-citation></ref><ref id="B31"><mixed-citation xmlns:xlink="http://www.w3.org/1999/xlink" xlink:type="simple"><person-group><name name-style="western"><surname>Richman</surname><given-names>NI</given-names></name><name name-style="western"><surname>Bohm</surname><given-names>M</given-names></name><name name-style="western"><surname>Adams</surname><given-names>SB</given-names></name><name name-style="western"><surname>Alvarez</surname><given-names>F</given-names></name><name name-style="western"><surname>Bergey</surname><given-names>EA</given-names></name><name name-style="western"><surname>Bunn</surname><given-names>JJS</given-names></name><name name-style="western"><surname>Burnham</surname><given-names>Q</given-names></name><name name-style="western"><surname>Cordeiro</surname><given-names>J</given-names></name><name name-style="western"><surname>Coughran</surname><given-names>J</given-names></name><name name-style="western"><surname>Crandall</surname><given-names>KA</given-names></name><name name-style="western"><surname>Dawkins</surname><given-names>KL</given-names></name><name name-style="western"><surname>DiStefano</surname><given-names>RJ</given-names></name><name name-style="western"><surname>Doran</surname><given-names>NE</given-names></name><name name-style="western"><surname>Edsman</surname><given-names>L</given-names></name><name name-style="western"><surname>Eversole</surname><given-names>AG</given-names></name><name name-style="western"><surname>Fureder</surname><given-names>L</given-names></name><name name-style="western"><surname>Furse</surname><given-names>JM</given-names></name><name name-style="western"><surname>Gherardi</surname><given-names>F</given-names></name><name name-style="western"><surname>Hamr</surname><given-names>P</given-names></name><name name-style="western"><surname>Holdich</surname><given-names>DM</given-names></name><name name-style="western"><surname>Horwitz</surname><given-names>P</given-names></name><name name-style="western"><surname>Johnston</surname><given-names>K</given-names></name><name name-style="western"><surname>Jones</surname><given-names>CM</given-names></name><name name-style="western"><surname>Jones</surname><given-names>JPG</given-names></name><name name-style="western"><surname>Jones</surname><given-names>RL</given-names></name><name name-style="western"><surname>Jones</surname><given-names>TG</given-names></name><name name-style="western"><surname>Kawai</surname><given-names>T</given-names></name><name name-style="western"><surname>Lawler</surname><given-names>S</given-names></name><name name-style="western"><surname>Lopez-Mejia</surname><given-names>M</given-names></name><name name-style="western"><surname>Miller</surname><given-names>RM</given-names></name><name name-style="western"><surname>Pedraza-Lara</surname><given-names>C</given-names></name><name name-style="western"><surname>Reynolds</surname><given-names>JD</given-names></name><name name-style="western"><surname>Richardson</surname><given-names>AMM</given-names></name><name name-style="western"><surname>Schultz</surname><given-names>MB</given-names></name><name name-style="western"><surname>Schuster</surname><given-names>GA</given-names></name><name name-style="western"><surname>Sibley</surname><given-names>PJ</given-names></name><name name-style="western"><surname>Souty-Grosset</surname><given-names>C</given-names></name><name name-style="western"><surname>Taylor</surname><given-names>CA</given-names></name><name name-style="western"><surname>Thoma</surname><given-names>RF</given-names></name><name name-style="western"><surname>Walls</surname><given-names>J</given-names></name><name name-style="western"><surname>Walsh</surname><given-names>TS</given-names></name><name name-style="western"><surname>Collen</surname><given-names>B</given-names></name></person-group> (<year>2015</year>) <article-title>Multiple drivers of decline in the global status of freshwater crayfish (<tp:taxon-name><tp:taxon-name-part taxon-name-part-type="order">Decapoda</tp:taxon-name-part></tp:taxon-name>: <tp:taxon-name><tp:taxon-name-part taxon-name-part-type="infraorder">Astacidea</tp:taxon-name-part></tp:taxon-name>).</article-title><source>Philosophical Transactions of the Royal Society B – Biological Sciences</source><volume>370</volume>: <fpage>20140060</fpage>–<lpage>20140060</lpage>. <ext-link xlink:type="simple" ext-link-type="doi" xlink:href="10.1098/rstb.2014.0060">https://doi.org/10.1098/rstb.2014.0060</ext-link></mixed-citation></ref><ref id="B1"><mixed-citation xmlns:xlink="http://www.w3.org/1999/xlink" xlink:type="simple"><person-group><name name-style="western"><surname>Alvarez</surname><given-names>F</given-names></name><name name-style="western"><surname>Villalobos</surname><given-names>JL</given-names></name></person-group> (<year>2016</year>) <article-title>Freshwater decapod diversity and conservation in Mexico.</article-title> In: <person-group><name name-style="western"><surname>Kawai</surname><given-names>T</given-names></name><name name-style="western"><surname>Cumberlidge</surname><given-names>N</given-names></name></person-group> (<role>Eds</role>) <issue-title>A global overview of the conservation of freshwater decapod crustaceans.</issue-title><source>Springer, Cham</source>, <fpage>237</fpage>–<lpage>266</lpage>. <ext-link xlink:type="simple" ext-link-type="doi" xlink:href="10.1007/978-3-319-42527-6_8">https://doi.org/10.1007/978-3-319-42527-6_8</ext-link></mixed-citation></ref></ref-list></tp:taxon-treatment>
